# Supplementary material for: Mutation Analysis of Pancreatic Juice and Plasma for the Detection of Pancreatic Cancer
Source: Int J Mol Sci. 2023 Aug 23;24(17):13116. doi: 10.3390/ijms241713116 (PMC10487634; doi:10.3390/ijms241713116)
Supplement: Supplementary file 1 [file ijms-24-13116-s001.zip]

Archive with 1 entries (1 files):
- ijms-2476005-supplementary.pdf
